# Supplementary material for: KRAS-specific inhibition using a DARPin binding to a site in the allosteric lobe
Source: Nat Commun. 2019 Jun 13;10:2607. doi: 10.1038/s41467-019-10419-2 (PMC6565726; doi:10.1038/s41467-019-10419-2)
Supplement: Supplementary file 3 — Source Data [file 41467_2019_10419_MOESM3_ESM.xlsx]

## Sheet: Figure 3c
Figure 3c

## Sheet: Figure 4a
Figure 4a
	KRASG12D/PI3Ka RBD
	E3.5			K27			K13			K19
	1	2	3	1	2	3	1	2	3	1	2	3
	86.3667	100	101.951	37.2972	14.0413	6.73362	68.8579	52.2633	40.2021	55.6477	22.6962	5.85177
	112.691	96.3814	85.1583	15.8527	7.47352	0.336212	48.8335	36.0531	26.8481	43.8223	14.0282	4.03097
	114.488	115.766	93.7956	15.4399	3.73745	0	35.6852	36.3816	33.977	42.3185	11.7612	4.63496
	KRASG12D/PI3Kg RBD
	E3.5			K27			K13			K19
	1	2	3	1	2	3	1	2	3	1	2	3
	101.334	99.9781	97.9484	15.9865	8.25276	3.60351	49.7894	36.0733	31.9758	36.4037	23.212	17.3704
	110.469	85.3333	86.8982	16.0522	6.07776	1.65678	50.4811	34.8014	24.7992	38.4555	19.497	8.01642
	100	89.1275	97.0345	15.6355	9.65654	6.67137	52.1102	41.619	29.6429	36.5457	31.324	12.3762
	KRASG12D/CRAF RBD
	E3.5			K27			K13			K19
	1	2	3	1	2	3	1	2	3	1	2	3
	100	102.04	92.5	10.7612	4.25859	2.65169	66.4563	56.9224	38.2108	48.3826	38.2589	25.2412
	114.926	95.7322	74.6251	13.54	6.03112	2.71466	69.1268	58.8234	32.8804	50.9087	35.921	17.0307
	109.578	100	76.296	10.4412	6.15273	3.53831	65.341	48.0197	33.2115	49.8117	27.7038	25.1844
	KRASG12D/RALGDS RA
	E3.5			K27			K13			K19
	1	2	3	1	2	3	1	2	3	1	2	3
	102.759	111.194	98.5581	26.493	13.1084	7.02638	69.6575	54.2396	42.7729	44.0686	35.2324	19.4475
	99.0582	93.8378	79.2319	21.2445	13.7807	6.05739	57.6341	38.8926	21.3672	41.8376	27.5762	15.4386
	113.109	100	78.2779	24.8394	8.3071	12.7117	49.4462	40.0977	28.5519	39.9387	22.5155	17.692

## Sheet: Figure 4b
Figure 4b
	KRASG12D/CRAF FL
	E3.5			K27			K13			K19
	1	2	3	1	2	3	1	2	3	1	2	3
	99.593	107.753	100	19.3974	9.58219	3.22841	78.9196	68.7779	55.7461	60.1264	30.1252	26.8462
	100	95.0144	95.577	14.7781	9.43853	4.42427	66.5383	58.8425	50.4331	57.2918	50.9545	35.8024
	104.486	100	88.5496	16.4423	12.4935	3.90752	66.5383	58.8425	50.4331	59.6865	48.7765	42.0127

## Sheet: Figure 4c
Figure 4c
	NRASQ61H/CRAF FL
	E3.5			K27			K13			K19
	1	2	3	1	2	3	1	2	3	1	2	3
	108.964	111.879	103.693	32.1721	16.6713	12.8796	100.586	90.328	114.722	121.165	102.694	92.2366
	107.049	121.894	100	26.6612	13.978	16.9112	97.6605	105.671	78.0073	100.228	78.5995	84.101
	100	90.7237	104.928	28.204	16.6101	11.9685	97.2955	87.29	94.346	101.191	99.6822	99.9901

## Sheet: Figure 4d
Figure 4d
	HRASG12V/CRAF FL
	E3.5			K27			K13			K19
	1	2	3	1	2	3	1	2	3	1	2	3
	106.745	111.016	118.017	38.3098	40.4281	23.3197	101.263	98.0856	107.048	123.811	102.714	114.73
	114.942	106.079	100	38.6879	22.8036	10.8224	126.747	70.8774	108.107	125.597	72.1765	72.1833
	100	115.555	103.956	39.7789	15.6936	15.0251	89.2893	99.1712	92.8894	99.0393	116.513	108.089

## Sheet: Figure 5a
Figure 5a

## Sheet: Figure 5b
Figure 5b
	HCT116 cells					HT1080 cells					T24 cells					MCF-7 cells
	pERK/ERK					pERK/ERK					pERK/ERK					pERK/ERK
	E3.5	K13	K19	K27		E3.5	K13	K19	K27		E3.5	K13	K19	K27		E3.5	K13	K19	K27
	1	0.498247	0.520911	0.0764286		1	0.82423	1.58061	0.35792		1	0.855821	1.05482	0.274609		1	0.960578	0.794839	0.381389
	1	0.549777	0.680398	0.0322904		1	1.07359	1.4358	0.233868		1	0.97671	0.934156	0.355004		1	1.01895	1.07234	0.605886
	1	0.478717	0.552327	0.0602833		1	1.32326	1.82445	0.40895		1	1.0289	1.31721	0.141903		1	1.01201	1.03074	0.453704
	1	0.4752	0.540059	0.0442996		1	1.3955	1.7893	0.447338		1	0.841353	0.803432	0.356493		1	0.95549	0.906249	0.453994
						1	1.05389	1.25018	0.39721		1	0.916724	1.00215	0.176629
											1	0.895154	1.12589	0.172947
	pMEK/MEK					pMEK/MEK					pMEK/MEK					pMEK/MEK
	E3.5	K13	K19	K27		E3.5	K13	K19	K27		E3.5	K13	K19	K27		E3.5	K13	K19	K27
	1	0.521627	0.548356	0.160997		1	0.802913	1.21197	0.387789		1	1.01591	1.03613	0.178993		1	1.17264	1.12195	0.5872
	1	0.520329	0.383166	0.17407		1	0.884098	1.37	0.526784		1	0.791714	1.33871	0.262722		1	0.881413	0.939582	0.604091
	1	0.335373	0.403225	0.166647		1	0.82	1.41095	0.31869		1	0.901416	1.28468	0.308846		1	0.909282	0.624228	0.0194237
	1	0.421961	0.324389	0.26383		1	0.775071	1.51115	0.786023		1	1.12896	0.812937	0.25347		1	0.95745	0.943902	0.457703
											1	0.913052	0.808525	0.194356
											1	1.12886	0.814503	0.11871
	pAKT S473/AKT					pAKT S473/AKT					pAKT S473/AKT					pAKT S473/AKT
	E3.5	K13	K19	K27		E3.5	K13	K19	K27		E3.5	K13	K19	K27		E3.5	K13	K19	K27
	1	0.324518	0.22589	0.337148		1	0.952022	0.588685	0.790093		1	1.03865	0.908748	1.25232		1	0.831073	0.761864	0.509647
	1	0.31464	0.198493	0.400778		1	1.30857	0.987316	0.943822		1	0.800837	0.803914	0.915786		1	0.788595	0.91933	0.530454
	1	0.366591	0.139984	0.244108		1	1.89059	1.22015	0.924936		1	0.818577	0.806808	0.863215		1	1.18716	1.19065	0.532367
	1	0.424855	0.303947	0.56735		1	1.64164	1.52863	1.1727		1	0.89106	0.839039	1.15515		1	0.911608	0.96174	0.667979
	pAKT T308/AKT					pAKT T308/AKT					pAKT T308/AKT					pAKT T308/AKT
	E3.5	K13	K19	K27		E3.5	K13	K19	K27		E3.5	K13	K19	K27		E3.5	K13	K19	K27
	1	0.593352	0.524645	0.596636		1	0.863498	1.04181	1.12238		1	0.936168	0.886263	1.13321		1	0.824222	0.833047	0.789528
	1	0.483549	0.512951	0.796203		1	1.0512	0.84481	1.01628		1	0.827518	0.814691	0.84861		1	1.11832	0.874593	0.922025
	1	0.465353	0.433288	0.487191		1	0.983354	1.03322	1.04427		1	0.89961	0.813135	0.957758		1	1.07429	1.01575	0.86509
	1	0.568639	0.136334	0.364985		1	1.17076	1.25708	1.03706		1	0.864903	0.82945	0.882014		1	0.930271	0.809389	0.745971

## Sheet: Figure 7a
Figure 7a
	KRASG12D dimerization
	E3.5			K13			K19
	1	2	3	1	2	3	1	2	3
	105.421	101.305	102.467	61.4235	33.1435	33.274	42.5148	29.4899	28.1376
	106.157	100	98.7307	60.0356	33.9502	34.1874	43.3333	30.2035	27.5208
	102.812	100	93.2198	49.9609	38.4002	33.6354	43.5088	31.5419	31.9169
	107.311	102.437	92.1262	48.6955	36.3537	34.7602	43.6182	30.5577	28.9835

## Sheet: Figure 7b
Figure 7b
	NRASQ61H dimerization
	E3.5			K13			K19
	1	2	3	1	2	3	1	2	3
	114.126	108.043	100	114.306	102.73	89.8984	98.147	76.2502	70.3336
	113.223	107.312	97.629	111.696	98.3861	90.7751	96.9914	75.6525	72.4235
	113.606	101.838	105.017	106.027	102.019	91.8186	95.1032	71.7493	69.9312
	108.151	100	100.708	103.827	98.8248	92.3761	97.7098	71.3123	72.7437

## Sheet: Figure 7c
Figure 7c
	HRASG12V dimerization
	E3.5			K13			K19
	1	2	3	1	2	3	1	2	3
	105.99	100.979	100	106.581	100.543	91.9752	104.575	96.4916	85.5786
	106.687	101.871	101.967	105.902	99.5542	90.1822	103.276	92.7408	87.3813
	101.519	104.867	100.401	97.8309	92.2379	89.245	98.2768	84.6497	83.0927
	102.608	105.925	100	98.307	92.0414	92.767	99.3198	84.1584	86.1235

[truncated: 5 more sheets: Supplementary Figure 7b, Supplementary Figure 9a, Supplementary Figure 9b, Supplementary Figure 10c, Supplementary Figure 11a]
